# Supplementary material for: Measuring algorithmic bias to analyze the reliability of AI tools that predict depression risk using smartphone sensed-behavioral data
Source: Npj Ment Health Res. 2024 Apr 22;3:17. doi: 10.1038/s44184-024-00057-y (PMC11035598; doi:10.1038/s44184-024-00057-y)
Supplement: Supplementary file 3 — Supplementary Information [file 44184_2024_57_MOESM3_ESM.xlsx]

## Sheet: Entire Study
Each cell contains the median (interquartile range) of the standardized (mean = 0, standard deviation 1) values. The interquartile range are the 25th and 75th percentiles.
Sensed-Behavior	Entire Population
Location Entropy	-0.16 (-0.84 to 0.54)
Location Normalized Entropy	-0.14 (-0.84 to 0.59)
Location Variance	-0.02 (-0.55 to 0.5)
Circadian Movement	0.06 (-0.57 to 0.65)
Number of Locations	0.13 (-0.73 to 0.7)
% Time at Home	0.34 (-0.3 to 0.71)
% Location Data in Transition	-0.24 (-0.66 to 0.38)
Sleep Onset	-0.1 (-0.7 to 0.56)
Sleep Duration	0.23 (-0.19 to 0.5)
Sleep Duration Deviation	0.1 (-0.31 to 0.43)
Avg Phone Unlock Duration Entire Day	0.05 (-0.51 to 0.57)
Avg Phone Unlock Duration 12-6AM	0.01 (-0.6 to 0.66)
Avg Phone Unlock Duration 6-12PM	-0.0 (-0.52 to 0.48)
Avg Phone Unlock Duration 12-6PM	-0.01 (-0.48 to 0.45)
Avg Phone Unlock Duration 6-12AM	0.02 (-0.5 to 0.48)
Deviation Phone Unlock Duration Entire Day	-0.1 (-0.64 to 0.48)
Deviation Phone Unlock Duration 12-6AM	0.06 (-0.56 to 0.7)
Deviation Phone Unlock Duration 6-12PM	-0.11 (-0.52 to 0.35)
Deviation Phone Unlock Duration 12-6PM	-0.15 (-0.53 to 0.28)
Deviation Phone Unlock Duration 6-12AM	-0.14 (-0.63 to 0.63)
Avg Phone Unlocks Entire Day	0.18 (-0.49 to 0.67)
Avg Phone Unlocks 12-6AM	-0.17 (-0.69 to 0.56)
Avg Phone Unlocks 6-12PM	0.08 (-0.62 to 0.68)
Avg Phone Unlocks 12-6PM	0.12 (-0.57 to 0.69)
Avg Phone Unlocks 6-12AM	0.09 (-0.66 to 0.73)
Deviation in Phone Unlocks Entire Day	0.05 (-0.59 to 0.67)
Deviation in Phone Unlocks 12-6AM	-0.09 (-0.72 to 0.62)
Deviation in Phone Unlocks 6-12PM	0.06 (-0.56 to 0.64)
Deviation in Phone Unlocks 12-6PM	0.06 (-0.55 to 0.66)
Deviation in Phone Unlocks 6-12AM	0.04 (-0.61 to 0.67)
Days Phone Unlocked	0.57 (-0.16 to 0.57)
Days Phone Unlocked from 12-6AM	0.27 (-0.59 to 0.91)
Days Phone Unlocked from 6-12PM	0.51 (-0.59 to 0.68)
Days Phone Unlocked from 12-6PM	0.6 (-0.69 to 0.6)
Days Phone Unlocked from 6-12AM	0.46 (-0.61 to 0.63)

## Sheet: Age
Sensed-Behavior	18 to 25	25 to 34	35 to 44	45 to 54	55 to 64	65 to 74
Location Entropy	0.1 (-0.61 to 0.91)	0.02 (-0.81 to 0.71)	-0.05 (-0.72 to 0.66)	-0.41 (-0.91 to 0.32)	-0.48 (-0.97 to 0.2)	-0.53 (-1.0 to 0.06)
Location Normalized Entropy	0.11 (-0.6 to 0.81)	0.09 (-0.77 to 0.79)	-0.02 (-0.74 to 0.6)	-0.42 (-0.93 to 0.34)	-0.38 (-0.96 to 0.3)	-0.64 (-1.0 to 0.05)
Location Variance	0.09 (-0.47 to 0.53)	0.02 (-0.47 to 0.5)	0.08 (-0.49 to 0.56)	-0.08 (-0.56 to 0.46)	-0.22 (-0.8 to 0.27)	-0.31 (-0.77 to 0.28)
Circadian Movement	0.22 (-0.48 to 0.66)	0.15 (-0.47 to 0.69)	0.16 (-0.46 to 0.72)	0.01 (-0.57 to 0.63)	-0.14 (-0.94 to 0.35)	-0.31 (-0.87 to 0.34)
Number of Locations	0.23 (-0.37 to 0.76)	0.13 (-0.73 to 0.7)	0.23 (-0.54 to 0.76)	0.13 (-0.68 to 0.76)	-0.09 (-0.95 to 0.56)	-0.23 (-0.95 to 0.58)
% Time at Home	0.21 (-0.55 to 0.63)	0.15 (-0.48 to 0.69)	0.27 (-0.37 to 0.67)	0.52 (-0.14 to 0.74)	0.55 (-0.01 to 0.76)	0.62 (0.21 to 0.77)
% Location Data in Transition	-0.13 (-0.54 to 0.31)	-0.2 (-0.62 to 0.44)	-0.22 (-0.62 to 0.41)	-0.24 (-0.69 to 0.38)	-0.37 (-0.8 to 0.3)	-0.53 (-0.9 to 0.14)
Sleep Onset	-0.47 (-0.93 to 0.2)	-0.14 (-0.69 to 0.5)	-0.08 (-0.7 to 0.53)	-0.02 (-0.66 to 0.65)	0.16 (-0.48 to 0.83)	0.11 (-0.58 to 0.92)
Sleep Duration	0.4 (0.16 to 0.55)	0.29 (-0.12 to 0.55)	0.18 (-0.23 to 0.44)	0.16 (-0.22 to 0.48)	0.09 (-0.36 to 0.44)	0.14 (-0.27 to 0.5)
Sleep Duration Deviation	0.06 (-0.34 to 0.32)	0.1 (-0.34 to 0.47)	0.1 (-0.29 to 0.42)	0.16 (-0.22 to 0.46)	0.01 (-0.4 to 0.37)	0.06 (-0.39 to 0.49)
Avg Phone Unlock Duration Entire Day	-0.08 (-0.53 to 0.4)	-0.03 (-0.58 to 0.46)	0.11 (-0.34 to 0.56)	0.1 (-0.59 to 0.65)	0.15 (-0.51 to 0.68)	0.12 (-1.04 to 0.61)
Avg Phone Unlock Duration 12-6AM	-0.01 (-0.76 to 0.64)	-0.08 (-0.72 to 0.65)	0.11 (-0.45 to 0.69)	0.0 (-0.59 to 0.69)	0.07 (-0.51 to 0.65)	0.03 (-0.65 to 0.43)
Avg Phone Unlock Duration 6-12PM	-0.14 (-0.55 to 0.27)	-0.1 (-0.65 to 0.4)	0.05 (-0.37 to 0.5)	0.05 (-0.5 to 0.51)	0.2 (-0.45 to 0.64)	0.19 (-0.83 to 0.58)
Avg Phone Unlock Duration 12-6PM	-0.17 (-0.51 to 0.29)	-0.07 (-0.48 to 0.4)	0.04 (-0.41 to 0.44)	0.03 (-0.49 to 0.5)	0.17 (-0.52 to 0.6)	0.02 (-0.95 to 0.46)
Avg Phone Unlock Duration 6-12AM	-0.04 (-0.45 to 0.41)	-0.06 (-0.54 to 0.42)	0.09 (-0.29 to 0.48)	0.03 (-0.63 to 0.57)	0.04 (-0.57 to 0.59)	0.04 (-0.67 to 0.5)
Deviation Phone Unlock Duration Entire Day	-0.15 (-0.7 to 0.49)	-0.16 (-0.68 to 0.41)	-0.06 (-0.58 to 0.48)	-0.07 (-0.64 to 0.52)	-0.06 (-0.61 to 0.55)	-0.04 (-0.52 to 0.57)
Deviation Phone Unlock Duration 12-6AM	0.03 (-0.66 to 0.74)	0.0 (-0.61 to 0.71)	0.13 (-0.45 to 0.71)	0.08 (-0.52 to 0.69)	0.07 (-0.57 to 0.62)	-0.02 (-0.57 to 0.56)
Deviation Phone Unlock Duration 6-12PM	-0.29 (-0.66 to 0.19)	-0.13 (-0.57 to 0.31)	-0.11 (-0.49 to 0.38)	-0.1 (-0.5 to 0.36)	-0.02 (-0.44 to 0.42)	0.04 (-0.77 to 0.46)
Deviation Phone Unlock Duration 12-6PM	-0.21 (-0.56 to 0.15)	-0.17 (-0.56 to 0.22)	-0.15 (-0.51 to 0.28)	-0.13 (-0.53 to 0.34)	-0.09 (-0.47 to 0.45)	0.02 (-0.63 to 0.45)
Deviation Phone Unlock Duration 6-12AM	-0.27 (-0.62 to 0.61)	-0.24 (-0.71 to 0.58)	-0.1 (-0.52 to 0.57)	-0.06 (-0.64 to 0.75)	-0.03 (-0.62 to 0.81)	0.09 (-0.58 to 0.75)
Avg Phone Unlocks Entire Day	0.57 (-0.02 to 0.95)	0.37 (-0.22 to 0.77)	0.32 (-0.21 to 0.81)	-0.08 (-0.57 to 0.41)	-0.35 (-0.91 to 0.16)	-0.68 (-1.19 to -0.17)
Avg Phone Unlocks 12-6AM	0.01 (-0.69 to 0.82)	-0.04 (-0.63 to 0.82)	0.01 (-0.56 to 0.81)	-0.34 (-0.82 to 0.28)	-0.34 (-0.82 to 0.21)	-0.56 (-0.97 to -0.17)
Avg Phone Unlocks 6-12PM	0.32 (-0.36 to 0.87)	0.18 (-0.49 to 0.78)	0.29 (-0.35 to 0.83)	-0.09 (-0.7 to 0.47)	-0.38 (-0.95 to 0.31)	-0.62 (-1.2 to -0.18)
Avg Phone Unlocks 12-6PM	0.6 (-0.01 to 0.96)	0.38 (-0.28 to 0.83)	0.28 (-0.32 to 0.82)	-0.09 (-0.7 to 0.44)	-0.43 (-1.05 to 0.16)	-0.79 (-1.26 to -0.22)
Avg Phone Unlocks 6-12AM	0.7 (0.14 to 1.2)	0.39 (-0.29 to 0.88)	0.29 (-0.34 to 0.86)	-0.25 (-0.79 to 0.28)	-0.64 (-1.28 to 0.04)	-0.86 (-1.53 to -0.42)
Deviation in Phone Unlocks Entire Day	0.41 (-0.16 to 0.88)	0.28 (-0.28 to 0.85)	0.21 (-0.29 to 0.83)	-0.21 (-0.76 to 0.37)	-0.49 (-1.03 to 0.04)	-0.83 (-1.28 to -0.32)
Deviation in Phone Unlocks 12-6AM	0.05 (-0.63 to 0.98)	0.01 (-0.59 to 0.8)	0.07 (-0.51 to 0.86)	-0.28 (-0.77 to 0.36)	-0.33 (-0.78 to 0.25)	-0.54 (-0.92 to -0.02)
Deviation in Phone Unlocks 6-12PM	0.35 (-0.3 to 0.82)	0.24 (-0.39 to 0.8)	0.2 (-0.33 to 0.82)	-0.17 (-0.64 to 0.33)	-0.35 (-0.87 to 0.21)	-0.59 (-1.15 to -0.04)
Deviation in Phone Unlocks 12-6PM	0.44 (-0.12 to 0.89)	0.3 (-0.29 to 0.83)	0.21 (-0.35 to 0.78)	-0.18 (-0.71 to 0.37)	-0.41 (-0.99 to 0.06)	-0.77 (-1.17 to -0.19)
Deviation in Phone Unlocks 6-12AM	0.53 (0.03 to 1.03)	0.33 (-0.29 to 0.93)	0.2 (-0.37 to 0.78)	-0.22 (-0.7 to 0.26)	-0.62 (-1.2 to 0.01)	-0.9 (-1.37 to -0.32)
Days Phone Unlocked	0.57 (0.07 to 0.57)	0.57 (-0.46 to 0.57)	0.57 (-0.16 to 0.57)	0.57 (0.1 to 0.57)	0.57 (0.1 to 0.57)	0.57 (0.1 to 0.57)
Days Phone Unlocked from 12-6AM	0.06 (-0.83 to 0.77)	0.27 (-0.47 to 0.91)	0.27 (-0.47 to 0.91)	0.06 (-0.83 to 0.77)	0.27 (-0.47 to 0.91)	0.06 (-0.83 to 0.62)
Days Phone Unlocked from 6-12PM	0.51 (-0.89 to 0.68)	0.51 (-0.81 to 0.68)	0.51 (-0.59 to 0.68)	0.51 (-0.59 to 0.68)	0.51 (-0.59 to 0.68)	0.51 (-0.33 to 0.68)
Days Phone Unlocked from 12-6PM	0.6 (-0.69 to 0.6)	0.43 (-0.69 to 0.6)	0.6 (-0.49 to 0.6)	0.6 (-0.18 to 0.6)	0.6 (-0.29 to 0.6)	0.43 (-0.69 to 0.6)
Days Phone Unlocked from 6-12AM	0.63 (-0.61 to 0.63)	0.46 (-0.61 to 0.63)	0.46 (-0.61 to 0.63)	0.46 (-0.55 to 0.63)	0.46 (-0.61 to 0.63)	0.28 (-0.9 to 0.63)

## Sheet: Sex at Birth
Sensed-Behavior	Female	Male
Location Entropy	-0.16 (-0.84 to 0.54)	-0.16 (-0.84 to 0.54)
Location Normalized Entropy	-0.15 (-0.85 to 0.58)	-0.12 (-0.82 to 0.61)
Location Variance	-0.02 (-0.55 to 0.49)	-0.03 (-0.57 to 0.54)
Circadian Movement	0.06 (-0.57 to 0.64)	0.07 (-0.6 to 0.67)
Number of Locations	0.13 (-0.73 to 0.7)	0.13 (-0.73 to 0.76)
% Time at Home	0.35 (-0.27 to 0.71)	0.33 (-0.37 to 0.71)
% Location Data in Transition	-0.29 (-0.68 to 0.33)	-0.16 (-0.59 to 0.51)
Sleep Onset	-0.07 (-0.7 to 0.59)	-0.17 (-0.7 to 0.5)
Sleep Duration	0.22 (-0.2 to 0.49)	0.27 (-0.18 to 0.54)
Sleep Duration Deviation	0.12 (-0.3 to 0.44)	0.05 (-0.35 to 0.41)
Avg Phone Unlock Duration Entire Day	0.09 (-0.41 to 0.59)	-0.15 (-0.86 to 0.47)
Avg Phone Unlock Duration 12-6AM	0.08 (-0.54 to 0.69)	-0.15 (-0.79 to 0.54)
Avg Phone Unlock Duration 6-12PM	0.03 (-0.45 to 0.48)	-0.11 (-0.69 to 0.47)
Avg Phone Unlock Duration 12-6PM	0.04 (-0.39 to 0.47)	-0.18 (-0.75 to 0.35)
Avg Phone Unlock Duration 6-12AM	0.06 (-0.39 to 0.51)	-0.18 (-0.78 to 0.38)
Deviation Phone Unlock Duration Entire Day	-0.09 (-0.6 to 0.5)	-0.14 (-0.79 to 0.44)
Deviation Phone Unlock Duration 12-6AM	0.1 (-0.49 to 0.71)	-0.06 (-0.68 to 0.66)
Deviation Phone Unlock Duration 6-12PM	-0.09 (-0.48 to 0.36)	-0.18 (-0.66 to 0.3)
Deviation Phone Unlock Duration 12-6PM	-0.12 (-0.49 to 0.29)	-0.25 (-0.68 to 0.23)
Deviation Phone Unlock Duration 6-12AM	-0.1 (-0.57 to 0.66)	-0.23 (-0.82 to 0.57)
Avg Phone Unlocks Entire Day	0.18 (-0.45 to 0.67)	0.15 (-0.57 to 0.67)
Avg Phone Unlocks 12-6AM	-0.15 (-0.69 to 0.58)	-0.21 (-0.71 to 0.52)
Avg Phone Unlocks 6-12PM	0.09 (-0.61 to 0.68)	0.06 (-0.62 to 0.63)
Avg Phone Unlocks 12-6PM	0.14 (-0.54 to 0.69)	0.07 (-0.67 to 0.69)
Avg Phone Unlocks 6-12AM	0.1 (-0.6 to 0.73)	0.07 (-0.8 to 0.74)
Deviation in Phone Unlocks Entire Day	0.06 (-0.56 to 0.65)	0.05 (-0.63 to 0.7)
Deviation in Phone Unlocks 12-6AM	-0.08 (-0.72 to 0.64)	-0.1 (-0.72 to 0.57)
Deviation in Phone Unlocks 6-12PM	0.07 (-0.55 to 0.65)	0.04 (-0.6 to 0.62)
Deviation in Phone Unlocks 12-6PM	0.07 (-0.51 to 0.66)	0.03 (-0.64 to 0.67)
Deviation in Phone Unlocks 6-12AM	0.04 (-0.58 to 0.66)	0.02 (-0.7 to 0.7)
Days Phone Unlocked	0.57 (-0.16 to 0.57)	0.57 (-0.45 to 0.57)
Days Phone Unlocked from 12-6AM	0.06 (-0.56 to 0.91)	0.27 (-0.63 to 0.81)
Days Phone Unlocked from 6-12PM	0.51 (-0.59 to 0.68)	0.51 (-0.89 to 0.68)
Days Phone Unlocked from 12-6PM	0.6 (-0.43 to 0.6)	0.6 (-0.69 to 0.6)
Days Phone Unlocked from 6-12AM	0.46 (-0.61 to 0.63)	0.46 (-0.9 to 0.63)

## Sheet: Race
Sensed-Behavior	White	Black/African American	Asian/Asian American	More than one race
Location Entropy	-0.14 (-0.84 to 0.56)	-0.42 (-0.9 to 0.38)	-0.1 (-0.68 to 0.3)	-0.0 (-0.84 to 0.78)
Location Normalized Entropy	-0.15 (-0.85 to 0.57)	-0.27 (-0.9 to 0.65)	0.26 (-0.6 to 0.82)	0.16 (-0.64 to 0.87)
Location Variance	0.01 (-0.51 to 0.52)	-0.19 (-0.72 to 0.3)	-0.26 (-0.77 to 0.22)	-0.12 (-0.65 to 0.53)
Circadian Movement	0.11 (-0.54 to 0.67)	-0.17 (-0.82 to 0.46)	-0.25 (-0.8 to 0.4)	-0.0 (-0.67 to 0.54)
Number of Locations	0.13 (-0.54 to 0.76)	-0.23 (-1.23 to 0.56)	-0.37 (-1.23 to 0.25)	0.13 (-0.95 to 0.78)
% Time at Home	0.34 (-0.29 to 0.71)	0.49 (-0.3 to 0.73)	0.11 (-0.45 to 0.63)	0.15 (-0.67 to 0.66)
% Location Data in Transition	-0.24 (-0.65 to 0.39)	-0.28 (-0.73 to 0.48)	-0.41 (-0.74 to 0.08)	-0.26 (-0.59 to 0.54)
Sleep Onset	-0.11 (-0.71 to 0.57)	0.05 (-0.51 to 0.51)	-0.24 (-0.78 to 0.5)	-0.08 (-0.65 to 0.49)
Sleep Duration	0.24 (-0.2 to 0.51)	0.08 (-0.29 to 0.44)	0.37 (0.05 to 0.55)	0.22 (-0.03 to 0.45)
Sleep Duration Deviation	0.11 (-0.33 to 0.44)	0.11 (-0.21 to 0.4)	0.01 (-0.28 to 0.3)	0.21 (-0.11 to 0.47)
Avg Phone Unlock Duration Entire Day	0.02 (-0.55 to 0.55)	0.23 (-0.22 to 0.67)	-0.14 (-1.09 to 0.37)	0.28 (-0.22 to 0.63)
Avg Phone Unlock Duration 12-6AM	-0.03 (-0.64 to 0.65)	0.3 (-0.3 to 0.81)	0.05 (-0.69 to 0.56)	0.1 (-0.54 to 0.73)
Avg Phone Unlock Duration 6-12PM	-0.03 (-0.53 to 0.45)	0.27 (-0.21 to 0.6)	-0.29 (-1.11 to 0.28)	0.19 (-0.41 to 0.62)
Avg Phone Unlock Duration 12-6PM	-0.03 (-0.52 to 0.43)	0.13 (-0.25 to 0.53)	-0.13 (-0.83 to 0.35)	0.26 (-0.19 to 0.55)
Avg Phone Unlock Duration 6-12AM	0.01 (-0.53 to 0.48)	0.18 (-0.3 to 0.54)	-0.15 (-0.79 to 0.33)	0.12 (-0.35 to 0.49)
Deviation Phone Unlock Duration Entire Day	-0.11 (-0.66 to 0.48)	0.07 (-0.36 to 0.6)	-0.38 (-0.94 to 0.24)	-0.03 (-0.42 to 0.48)
Deviation Phone Unlock Duration 12-6AM	0.03 (-0.6 to 0.69)	0.29 (-0.23 to 0.77)	-0.05 (-0.65 to 0.61)	0.18 (-0.44 to 0.79)
Deviation Phone Unlock Duration 6-12PM	-0.13 (-0.54 to 0.35)	0.04 (-0.33 to 0.4)	-0.36 (-0.87 to 0.32)	0.0 (-0.35 to 0.35)
Deviation Phone Unlock Duration 12-6PM	-0.16 (-0.56 to 0.26)	-0.02 (-0.38 to 0.43)	-0.26 (-0.65 to 0.24)	-0.05 (-0.34 to 0.32)
Deviation Phone Unlock Duration 6-12AM	-0.15 (-0.65 to 0.63)	0.09 (-0.41 to 0.81)	-0.35 (-0.87 to 0.29)	0.08 (-0.53 to 0.66)
Avg Phone Unlocks Entire Day	0.16 (-0.49 to 0.66)	0.2 (-0.56 to 0.75)	0.2 (-0.33 to 0.59)	0.23 (-0.44 to 0.51)
Avg Phone Unlocks 12-6AM	-0.22 (-0.73 to 0.49)	0.03 (-0.69 to 0.93)	0.18 (-0.38 to 0.85)	-0.12 (-0.62 to 0.61)
Avg Phone Unlocks 6-12PM	0.06 (-0.62 to 0.68)	0.12 (-0.65 to 0.79)	-0.07 (-0.63 to 0.34)	0.06 (-0.61 to 0.5)
Avg Phone Unlocks 12-6PM	0.1 (-0.57 to 0.68)	0.16 (-0.72 to 0.7)	0.23 (-0.4 to 0.68)	0.18 (-0.51 to 0.6)
Avg Phone Unlocks 6-12AM	0.08 (-0.67 to 0.72)	0.04 (-0.76 to 0.77)	0.29 (-0.42 to 0.71)	0.06 (-0.58 to 0.67)
Deviation in Phone Unlocks Entire Day	0.03 (-0.61 to 0.64)	0.11 (-0.62 to 0.81)	0.23 (-0.34 to 0.67)	0.12 (-0.48 to 0.8)
Deviation in Phone Unlocks 12-6AM	-0.14 (-0.72 to 0.54)	0.14 (-0.6 to 0.94)	0.22 (-0.42 to 1.0)	-0.08 (-0.59 to 0.82)
Deviation in Phone Unlocks 6-12PM	0.05 (-0.56 to 0.62)	0.07 (-0.58 to 0.71)	0.02 (-0.63 to 0.52)	0.06 (-0.46 to 0.54)
Deviation in Phone Unlocks 12-6PM	0.04 (-0.55 to 0.62)	0.1 (-0.65 to 0.73)	0.38 (-0.23 to 0.86)	0.05 (-0.46 to 0.67)
Deviation in Phone Unlocks 6-12AM	0.01 (-0.63 to 0.64)	0.1 (-0.66 to 0.77)	0.31 (-0.31 to 0.8)	-0.02 (-0.45 to 0.76)
Days Phone Unlocked	0.57 (-0.16 to 0.57)	0.57 (0.1 to 0.57)	0.57 (0.34 to 0.57)	0.57 (0.1 to 0.57)
Days Phone Unlocked from 12-6AM	0.06 (-0.83 to 0.77)	0.27 (-0.47 to 0.91)	0.27 (-0.31 to 1.04)	0.27 (-0.23 to 0.77)
Days Phone Unlocked from 6-12PM	0.51 (-0.59 to 0.68)	0.51 (-0.59 to 0.68)	0.51 (-0.89 to 0.68)	0.51 (-0.67 to 0.68)
Days Phone Unlocked from 12-6PM	0.6 (-0.69 to 0.6)	0.6 (-0.43 to 0.6)	0.6 (-0.18 to 0.6)	0.43 (-0.31 to 0.6)
Days Phone Unlocked from 6-12AM	0.46 (-0.61 to 0.63)	0.46 (-0.55 to 0.63)	0.63 (-0.61 to 0.63)	0.46 (-0.42 to 0.63)

## Sheet: Family Income
Sensed-Behavior	<20,000	20,000 to 39,999	40,000 to 59,999	60,000 to 99,999	100,000+
Location Entropy	-0.37 (-0.95 to 0.49)	-0.36 (-0.95 to 0.36)	-0.12 (-0.77 to 0.6)	0.04 (-0.74 to 0.66)	-0.14 (-0.79 to 0.51)
Location Normalized Entropy	-0.19 (-0.92 to 0.65)	-0.35 (-0.93 to 0.59)	-0.1 (-0.8 to 0.54)	0.04 (-0.75 to 0.6)	-0.16 (-0.78 to 0.55)
Location Variance	-0.32 (-0.81 to 0.25)	-0.17 (-0.7 to 0.36)	0.03 (-0.4 to 0.52)	0.12 (-0.35 to 0.63)	0.09 (-0.49 to 0.6)
Circadian Movement	-0.19 (-0.89 to 0.37)	-0.12 (-0.74 to 0.43)	0.15 (-0.39 to 0.65)	0.29 (-0.36 to 0.81)	0.2 (-0.53 to 0.73)
Number of Locations	-0.23 (-0.95 to 0.49)	-0.09 (-0.73 to 0.63)	0.23 (-0.37 to 0.76)	0.23 (-0.37 to 0.83)	0.23 (-0.54 to 0.76)
% Time at Home	0.44 (-0.32 to 0.75)	0.5 (-0.21 to 0.75)	0.32 (-0.31 to 0.69)	0.18 (-0.35 to 0.68)	0.34 (-0.25 to 0.68)
% Location Data in Transition	-0.33 (-0.74 to 0.43)	-0.36 (-0.73 to 0.33)	-0.27 (-0.65 to 0.32)	-0.18 (-0.57 to 0.43)	-0.15 (-0.59 to 0.4)
Sleep Onset	0.14 (-0.41 to 0.6)	0.17 (-0.49 to 0.79)	-0.2 (-0.75 to 0.45)	-0.16 (-0.73 to 0.54)	-0.44 (-1.0 to 0.26)
Sleep Duration	0.19 (-0.19 to 0.48)	0.13 (-0.27 to 0.43)	0.23 (-0.15 to 0.49)	0.28 (-0.16 to 0.55)	0.32 (-0.15 to 0.57)
Sleep Duration Deviation	0.05 (-0.29 to 0.37)	0.1 (-0.3 to 0.38)	0.11 (-0.34 to 0.42)	0.11 (-0.29 to 0.48)	0.14 (-0.4 to 0.5)
Avg Phone Unlock Duration Entire Day	0.18 (-0.37 to 0.65)	0.19 (-0.35 to 0.59)	0.01 (-0.48 to 0.54)	-0.11 (-0.72 to 0.46)	-0.06 (-0.55 to 0.59)
Avg Phone Unlock Duration 12-6AM	0.24 (-0.36 to 0.75)	0.2 (-0.38 to 0.74)	-0.1 (-0.68 to 0.67)	-0.13 (-0.7 to 0.51)	-0.13 (-0.79 to 0.65)
Avg Phone Unlock Duration 6-12PM	0.05 (-0.43 to 0.51)	0.03 (-0.49 to 0.47)	-0.01 (-0.52 to 0.45)	-0.05 (-0.63 to 0.44)	-0.03 (-0.45 to 0.59)
Avg Phone Unlock Duration 12-6PM	0.13 (-0.33 to 0.53)	0.08 (-0.42 to 0.47)	-0.04 (-0.44 to 0.42)	-0.1 (-0.61 to 0.36)	-0.08 (-0.52 to 0.47)
Avg Phone Unlock Duration 6-12AM	0.12 (-0.43 to 0.47)	0.08 (-0.37 to 0.45)	-0.0 (-0.46 to 0.51)	-0.09 (-0.67 to 0.38)	0.03 (-0.48 to 0.64)
Deviation Phone Unlock Duration Entire Day	-0.03 (-0.55 to 0.53)	-0.08 (-0.54 to 0.39)	-0.08 (-0.62 to 0.53)	-0.18 (-0.7 to 0.46)	-0.09 (-0.71 to 0.62)
Deviation Phone Unlock Duration 12-6AM	0.27 (-0.33 to 0.79)	0.2 (-0.34 to 0.71)	-0.04 (-0.6 to 0.71)	-0.07 (-0.66 to 0.53)	-0.06 (-0.7 to 0.76)
Deviation Phone Unlock Duration 6-12PM	0.02 (-0.44 to 0.45)	-0.05 (-0.47 to 0.33)	-0.14 (-0.52 to 0.31)	-0.13 (-0.56 to 0.28)	-0.24 (-0.6 to 0.39)
Deviation Phone Unlock Duration 12-6PM	-0.05 (-0.43 to 0.37)	-0.11 (-0.48 to 0.29)	-0.17 (-0.52 to 0.28)	-0.16 (-0.61 to 0.26)	-0.22 (-0.58 to 0.25)
Deviation Phone Unlock Duration 6-12AM	-0.06 (-0.62 to 0.59)	-0.08 (-0.53 to 0.56)	-0.13 (-0.59 to 0.65)	-0.24 (-0.7 to 0.56)	-0.12 (-0.66 to 0.89)
Avg Phone Unlocks Entire Day	0.17 (-0.63 to 0.68)	0.19 (-0.44 to 0.67)	0.28 (-0.31 to 0.75)	0.03 (-0.58 to 0.54)	0.23 (-0.48 to 0.78)
Avg Phone Unlocks 12-6AM	0.21 (-0.43 to 0.96)	0.01 (-0.56 to 0.88)	-0.17 (-0.73 to 0.52)	-0.34 (-0.84 to 0.32)	-0.38 (-0.93 to 0.09)
Avg Phone Unlocks 6-12PM	-0.19 (-0.93 to 0.55)	0.04 (-0.58 to 0.58)	0.22 (-0.38 to 0.76)	0.05 (-0.6 to 0.67)	0.23 (-0.6 to 0.82)
Avg Phone Unlocks 12-6PM	0.11 (-0.79 to 0.66)	0.1 (-0.6 to 0.68)	0.28 (-0.41 to 0.8)	-0.01 (-0.63 to 0.52)	0.28 (-0.48 to 0.82)
Avg Phone Unlocks 6-12AM	0.12 (-0.71 to 0.75)	0.08 (-0.66 to 0.71)	0.22 (-0.55 to 0.8)	-0.03 (-0.78 to 0.53)	0.16 (-0.62 to 0.86)
Deviation in Phone Unlocks Entire Day	0.11 (-0.62 to 0.68)	0.04 (-0.65 to 0.71)	0.15 (-0.36 to 0.77)	-0.04 (-0.63 to 0.53)	0.08 (-0.62 to 0.69)
Deviation in Phone Unlocks 12-6AM	0.25 (-0.36 to 1.06)	0.09 (-0.54 to 0.81)	-0.09 (-0.68 to 0.7)	-0.28 (-0.8 to 0.37)	-0.37 (-0.89 to 0.22)
Deviation in Phone Unlocks 6-12PM	-0.02 (-0.75 to 0.59)	0.03 (-0.59 to 0.62)	0.23 (-0.34 to 0.8)	-0.0 (-0.54 to 0.5)	0.11 (-0.6 to 0.73)
Deviation in Phone Unlocks 12-6PM	0.11 (-0.64 to 0.67)	-0.01 (-0.61 to 0.68)	0.21 (-0.35 to 0.72)	-0.05 (-0.61 to 0.51)	0.12 (-0.54 to 0.78)
Deviation in Phone Unlocks 6-12AM	0.19 (-0.54 to 0.75)	-0.03 (-0.64 to 0.69)	0.18 (-0.48 to 0.73)	-0.13 (-0.69 to 0.49)	0.08 (-0.61 to 0.68)
Days Phone Unlocked	0.57 (0.1 to 0.57)	0.57 (0.1 to 0.57)	0.57 (0.1 to 0.57)	0.57 (-0.45 to 0.57)	0.57 (-0.76 to 0.57)
Days Phone Unlocked from 12-6AM	0.46 (-0.19 to 1.04)	0.27 (-0.47 to 1.04)	0.06 (-0.47 to 0.77)	-0.06 (-0.83 to 0.77)	-0.19 (-1.28 to 0.46)
Days Phone Unlocked from 6-12PM	0.51 (-0.89 to 0.68)	0.51 (-0.09 to 0.68)	0.51 (-0.59 to 0.68)	0.51 (-0.59 to 0.68)	0.51 (-0.89 to 0.68)
Days Phone Unlocked from 12-6PM	0.6 (-0.43 to 0.6)	0.6 (0.04 to 0.6)	0.6 (-0.43 to 0.6)	0.43 (-0.69 to 0.6)	0.6 (-0.99 to 0.6)
Days Phone Unlocked from 6-12AM	0.46 (-0.61 to 0.63)	0.63 (-0.36 to 0.63)	0.46 (-0.61 to 0.63)	0.46 (-0.61 to 0.63)	0.46 (-0.9 to 0.63)

## Sheet: Health Insurance Status
Sensed-Behavior	Insured	Uninsured
Location Entropy	-0.17 (-0.85 to 0.49)	0.08 (-0.62 to 0.95)
Location Normalized Entropy	-0.16 (-0.86 to 0.54)	0.23 (-0.57 to 1.09)
Location Variance	-0.03 (-0.56 to 0.49)	-0.02 (-0.5 to 0.52)
Circadian Movement	0.06 (-0.58 to 0.65)	0.08 (-0.45 to 0.64)
Number of Locations	0.13 (-0.73 to 0.7)	0.23 (-0.54 to 0.98)
% Time at Home	0.36 (-0.27 to 0.72)	0.13 (-0.98 to 0.59)
% Location Data in Transition	-0.26 (-0.66 to 0.35)	-0.16 (-0.56 to 1.06)
Sleep Onset	-0.12 (-0.71 to 0.55)	0.08 (-0.44 to 0.63)
Sleep Duration	0.23 (-0.19 to 0.5)	0.26 (-0.21 to 0.49)
Sleep Duration Deviation	0.1 (-0.32 to 0.43)	0.14 (-0.25 to 0.42)
Avg Phone Unlock Duration Entire Day	0.04 (-0.52 to 0.56)	0.14 (-0.35 to 0.59)
Avg Phone Unlock Duration 12-6AM	-0.01 (-0.62 to 0.66)	0.13 (-0.31 to 0.69)
Avg Phone Unlock Duration 6-12PM	-0.01 (-0.52 to 0.47)	0.17 (-0.51 to 0.59)
Avg Phone Unlock Duration 12-6PM	-0.02 (-0.49 to 0.44)	0.13 (-0.31 to 0.56)
Avg Phone Unlock Duration 6-12AM	0.02 (-0.5 to 0.49)	-0.01 (-0.53 to 0.36)
Deviation Phone Unlock Duration Entire Day	-0.1 (-0.65 to 0.49)	-0.07 (-0.53 to 0.4)
Deviation Phone Unlock Duration 12-6AM	0.04 (-0.58 to 0.69)	0.24 (-0.21 to 0.78)
Deviation Phone Unlock Duration 6-12PM	-0.12 (-0.53 to 0.35)	-0.03 (-0.38 to 0.4)
Deviation Phone Unlock Duration 12-6PM	-0.15 (-0.54 to 0.28)	-0.05 (-0.44 to 0.34)
Deviation Phone Unlock Duration 6-12AM	-0.14 (-0.63 to 0.65)	-0.13 (-0.55 to 0.4)
Avg Phone Unlocks Entire Day	0.17 (-0.49 to 0.67)	0.27 (-0.39 to 0.65)
Avg Phone Unlocks 12-6AM	-0.19 (-0.73 to 0.52)	0.21 (-0.47 to 1.02)
Avg Phone Unlocks 6-12PM	0.09 (-0.61 to 0.68)	-0.13 (-0.68 to 0.55)
Avg Phone Unlocks 12-6PM	0.11 (-0.58 to 0.68)	0.19 (-0.56 to 0.72)
Avg Phone Unlocks 6-12AM	0.08 (-0.67 to 0.73)	0.2 (-0.52 to 0.77)
Deviation in Phone Unlocks Entire Day	0.04 (-0.61 to 0.66)	0.22 (-0.39 to 0.78)
Deviation in Phone Unlocks 12-6AM	-0.12 (-0.72 to 0.58)	0.22 (-0.38 to 0.98)
Deviation in Phone Unlocks 6-12PM	0.06 (-0.56 to 0.63)	0.04 (-0.54 to 0.7)
Deviation in Phone Unlocks 12-6PM	0.05 (-0.56 to 0.65)	0.13 (-0.44 to 0.77)
Deviation in Phone Unlocks 6-12AM	0.02 (-0.62 to 0.66)	0.2 (-0.48 to 0.82)
Days Phone Unlocked	0.57 (-0.16 to 0.57)	0.57 (-0.45 to 0.57)
Days Phone Unlocked from 12-6AM	0.06 (-0.83 to 0.77)	0.46 (-0.19 to 1.04)
Days Phone Unlocked from 6-12PM	0.51 (-0.59 to 0.68)	0.51 (-0.59 to 0.68)
Days Phone Unlocked from 12-6PM	0.6 (-0.69 to 0.6)	0.43 (-0.69 to 0.6)
Days Phone Unlocked from 6-12AM	0.46 (-0.61 to 0.63)	0.46 (-0.61 to 0.63)

## Sheet: Employment Status
Sensed-Behavior	Employed	Unemployed	Disability	Retired	Other
Location Entropy	0.04 (-0.71 to 0.73)	-0.49 (-0.96 to 0.21)	-0.49 (-0.95 to 0.21)	-0.46 (-0.88 to 0.11)	-0.57 (-0.99 to 0.06)
Location Normalized Entropy	0.09 (-0.7 to 0.69)	-0.41 (-0.94 to 0.37)	-0.44 (-0.97 to 0.32)	-0.44 (-0.91 to 0.25)	-0.64 (-1.02 to 0.07)
Location Variance	0.05 (-0.45 to 0.54)	-0.12 (-0.65 to 0.41)	-0.31 (-0.79 to 0.33)	-0.22 (-0.7 to 0.29)	-0.02 (-0.57 to 0.46)
Circadian Movement	0.2 (-0.44 to 0.73)	-0.07 (-0.72 to 0.46)	-0.2 (-0.92 to 0.35)	-0.27 (-0.84 to 0.35)	-0.03 (-0.65 to 0.51)
Number of Locations	0.13 (-0.54 to 0.76)	-0.09 (-0.95 to 0.58)	-0.09 (-0.95 to 0.56)	0.02 (-0.95 to 0.7)	0.13 (-0.58 to 0.65)
% Time at Home	0.16 (-0.43 to 0.66)	0.55 (-0.09 to 0.75)	0.55 (-0.02 to 0.76)	0.56 (0.13 to 0.74)	0.62 (0.18 to 0.77)
% Location Data in Transition	-0.19 (-0.61 to 0.43)	-0.34 (-0.7 to 0.38)	-0.36 (-0.73 to 0.28)	-0.38 (-0.72 to 0.31)	-0.42 (-0.69 to 0.18)
Sleep Onset	-0.19 (-0.75 to 0.49)	0.07 (-0.48 to 0.69)	0.13 (-0.43 to 0.71)	-0.05 (-0.75 to 0.87)	-0.08 (-0.73 to 0.48)
Sleep Duration	0.23 (-0.19 to 0.5)	0.26 (-0.18 to 0.51)	0.09 (-0.29 to 0.44)	0.22 (-0.3 to 0.61)	0.33 (0.03 to 0.51)
Sleep Duration Deviation	0.12 (-0.34 to 0.46)	0.06 (-0.26 to 0.37)	0.11 (-0.25 to 0.42)	0.03 (-0.38 to 0.37)	0.08 (-0.33 to 0.34)
Avg Phone Unlock Duration Entire Day	0.01 (-0.53 to 0.57)	-0.0 (-0.71 to 0.49)	0.21 (-0.28 to 0.7)	-0.05 (-1.01 to 0.53)	0.16 (-0.27 to 0.47)
Avg Phone Unlock Duration 12-6AM	-0.06 (-0.65 to 0.64)	0.19 (-0.53 to 0.72)	0.25 (-0.27 to 0.81)	-0.01 (-0.87 to 0.48)	-0.04 (-0.59 to 0.6)
Avg Phone Unlock Duration 6-12PM	-0.02 (-0.51 to 0.48)	-0.17 (-0.74 to 0.41)	0.13 (-0.36 to 0.51)	0.11 (-0.74 to 0.55)	0.12 (-0.3 to 0.46)
Avg Phone Unlock Duration 12-6PM	-0.06 (-0.5 to 0.44)	-0.06 (-0.59 to 0.39)	0.18 (-0.21 to 0.57)	-0.04 (-0.89 to 0.39)	0.15 (-0.22 to 0.45)
Avg Phone Unlock Duration 6-12AM	0.0 (-0.49 to 0.5)	-0.09 (-0.65 to 0.38)	0.19 (-0.25 to 0.57)	-0.16 (-1.01 to 0.38)	0.07 (-0.28 to 0.44)
Deviation Phone Unlock Duration Entire Day	-0.1 (-0.64 to 0.52)	-0.08 (-0.65 to 0.35)	0.04 (-0.46 to 0.59)	-0.11 (-0.8 to 0.39)	-0.27 (-0.69 to 0.36)
Deviation Phone Unlock Duration 12-6AM	-0.0 (-0.6 to 0.68)	0.23 (-0.45 to 0.72)	0.27 (-0.2 to 0.84)	-0.03 (-0.82 to 0.48)	-0.03 (-0.58 to 0.69)
Deviation Phone Unlock Duration 6-12PM	-0.14 (-0.54 to 0.34)	-0.12 (-0.64 to 0.28)	0.06 (-0.37 to 0.48)	-0.08 (-0.55 to 0.4)	-0.17 (-0.49 to 0.23)
Deviation Phone Unlock Duration 12-6PM	-0.16 (-0.55 to 0.29)	-0.19 (-0.58 to 0.18)	-0.03 (-0.38 to 0.45)	-0.13 (-0.63 to 0.34)	-0.15 (-0.45 to 0.15)
Deviation Phone Unlock Duration 6-12AM	-0.15 (-0.63 to 0.67)	-0.21 (-0.68 to 0.43)	0.15 (-0.4 to 0.8)	-0.15 (-0.89 to 0.54)	-0.27 (-0.61 to 0.49)
Avg Phone Unlocks Entire Day	0.25 (-0.38 to 0.72)	0.27 (-0.38 to 0.69)	-0.19 (-0.83 to 0.28)	-0.49 (-0.99 to -0.12)	0.34 (-0.25 to 1.0)
Avg Phone Unlocks 12-6AM	-0.22 (-0.73 to 0.44)	0.26 (-0.51 to 1.12)	-0.14 (-0.66 to 0.52)	-0.52 (-0.96 to -0.07)	0.08 (-0.69 to 0.67)
Avg Phone Unlocks 6-12PM	0.2 (-0.46 to 0.76)	-0.15 (-0.78 to 0.47)	-0.38 (-0.97 to 0.25)	-0.48 (-0.94 to 0.12)	0.29 (-0.57 to 1.12)
Avg Phone Unlocks 12-6PM	0.23 (-0.44 to 0.75)	0.25 (-0.53 to 0.68)	-0.24 (-0.89 to 0.24)	-0.65 (-1.12 to -0.2)	0.37 (-0.31 to 1.02)
Avg Phone Unlocks 6-12AM	0.18 (-0.56 to 0.77)	0.32 (-0.44 to 0.82)	-0.44 (-1.05 to 0.24)	-0.69 (-1.13 to -0.28)	0.26 (-0.36 to 1.06)
Deviation in Phone Unlocks Entire Day	0.12 (-0.47 to 0.75)	0.16 (-0.5 to 0.68)	-0.24 (-0.87 to 0.24)	-0.67 (-1.15 to -0.18)	0.18 (-0.52 to 0.85)
Deviation in Phone Unlocks 12-6AM	-0.15 (-0.72 to 0.54)	0.25 (-0.47 to 1.17)	-0.09 (-0.6 to 0.53)	-0.51 (-0.94 to 0.09)	0.16 (-0.6 to 0.8)
Deviation in Phone Unlocks 6-12PM	0.15 (-0.42 to 0.74)	-0.0 (-0.61 to 0.55)	-0.24 (-0.83 to 0.27)	-0.46 (-1.02 to 0.08)	0.18 (-0.47 to 0.76)
Deviation in Phone Unlocks 12-6PM	0.14 (-0.45 to 0.74)	0.12 (-0.51 to 0.65)	-0.26 (-0.84 to 0.24)	-0.61 (-1.06 to -0.15)	0.19 (-0.38 to 0.8)
Deviation in Phone Unlocks 6-12AM	0.1 (-0.53 to 0.7)	0.29 (-0.42 to 0.88)	-0.26 (-0.95 to 0.3)	-0.63 (-1.08 to -0.2)	0.18 (-0.48 to 0.86)
Days Phone Unlocked	0.57 (-0.45 to 0.57)	0.57 (0.1 to 0.57)	0.57 (0.1 to 0.57)	0.57 (0.03 to 0.57)	0.57 (0.34 to 0.57)
Days Phone Unlocked from 12-6AM	0.06 (-0.83 to 0.77)	0.27 (-0.47 to 1.04)	0.27 (-0.47 to 0.91)	-0.15 (-0.83 to 0.66)	0.27 (-0.47 to 1.04)
Days Phone Unlocked from 6-12PM	0.51 (-0.59 to 0.68)	0.51 (-0.89 to 0.68)	0.51 (-0.59 to 0.68)	0.51 (-0.4 to 0.68)	0.51 (-0.09 to 0.68)
Days Phone Unlocked from 12-6PM	0.6 (-0.69 to 0.6)	0.6 (-0.69 to 0.6)	0.6 (-0.19 to 0.6)	0.51 (-0.69 to 0.6)	0.6 (0.04 to 0.6)
Days Phone Unlocked from 6-12AM	0.46 (-0.61 to 0.63)	0.63 (-0.61 to 0.63)	0.46 (-0.36 to 0.63)	0.46 (-0.9 to 0.63)	0.63 (0.09 to 0.63)
